# Supplementary material for: PDIA3 gene induces visceral hypersensitivity in rats with irritable bowel syndrome through the dendritic cell-mediated activation of T cells
Source: PeerJ. 2016 Nov 17;4:e2644. doi: 10.7717/peerj.2644 (PMC5119228; doi:10.7717/peerj.2644)
Supplement: Data S1 — Original data for Table 1. [file peerj-04-2644-s001.xls]

## Sheet: Sheet1
Grouping	aminal number	pressure head (mmHg)
control	1	69.8529
	2	77.2059
	3	84.5588
		77.21±7.35
Model control	1	51.4706
	2	55.1471
	3	44.1176
		50.25±5.62
RNAi control	1	71.3235
	2	87.4265
	3	78.6765
		79.14±8.06
PDIA3-RNAi	1	36.7647
	2	47.7941
	3	40.4412
		41.67±5.62
