# Supplementary material for: PDIA3 gene induces visceral hypersensitivity in rats with irritable bowel syndrome through the dendritic cell-mediated activation of T cells
Source: PeerJ. 2016 Nov 17;4:e2644. doi: 10.7717/peerj.2644 (PMC5119228; doi:10.7717/peerj.2644)
Supplement: Data S2 — Original data for Table 2. [file peerj-04-2644-s002.xls]

## Sheet: Sheet1
IL-4 from CD4+ T cell (pg/ml)	Control	RNAi control	PDIA3-RNAi	Model control
Repeat 1	10.2294	13.789	11.2294	15.5138
Repeat 2	10.3303	14.6055	12.3028	17.4679
Repeat 3	10.1468	15.3853	11.7248	16.8532
	10.24±0.09	14.59±0.80	11.75±0.54	16.61±1.00
IL-9 from CD4+ T cell	Control	RNAi control	PDIA3-RNAi	Model control
Repeat 1	6.63158	33.4737	29.6316	53.7321
Repeat 2	14.1579	35.1579	30.7895	35.7834
Repeat 3	26.7895	51.1053	26.7368	41.1826
	15.86±10.19	39.91±9.73	29.05±2.09	43.57±9.21
IL-4 from CD8+ T cell (pg/ml)	Control	RNAi control	PDIA3-RNAi	Model control
Repeat 1	7.38679	11.3396	8.43396	14.5377
Repeat 2	7.21698	12.1792	8.5566	13.434
Repeat 3	7.45283	11.8396	8.90566	13.7547
	7.35±0.12	11.79±0.42	8.63±0.24	13.91±0.57
IL-9 from CD8+ T cell (pg/ml)	Control	RNAi control	PDIA3-RNAi	Model control
Repeat 1	27.15	58.3	39.75	57.55
Repeat 2	25.25	47.05	37.3	51.55
Repeat 3	34.95	45.6	34.45	73.05
	29.12±5.14	50.32±6.95	37.17±2.65	60.72±11.09
